# Supplementary material for: Effects of Differently Processed Tea on the Gut Microbiota
Source: Molecules. 2024 Aug 25;29(17):4020. doi: 10.3390/molecules29174020 (PMC11397556; doi:10.3390/molecules29174020)
Supplement: Supplementary file 1 [file molecules-29-04020-s001.zip]

Archive with 1 entries (1 files):
- molecules-3148727-supplementary.pdf
